# Supplementary material for: The Role of Phospholipase Activity of Peroxiredoxin 6 in Its Transmembrane Transport and Protective Properties
Source: Int J Mol Sci. 2022 Dec 3;23(23):15265. doi: 10.3390/ijms232315265 (PMC9738660; doi:10.3390/ijms232315265)
Supplement: Supplementary file 1 [file ijms-23-15265-s001.zip]

Archive with 1 entries (1 files):
- ijms-2039030-supplementary.pdf
